# Supplementary material for: Mechanisms of Polymyxin Resistance in Acid-Adapted Enteroinvasive Escherichia coli NCCP 13719 Revealed by Transcriptomics
Source: Microorganisms. 2024 Dec 11;12(12):2549. doi: 10.3390/microorganisms12122549 (PMC11677122; doi:10.3390/microorganisms12122549)
Supplement: Supplementary file 1 [file microorganisms-12-02549-s001.zip]

Archive with 1 entries (1 files):
- microorganisms-3351165-supplementary.pdf
